# Supplementary material for: The impact of empirical Marshall vein ethanol infusion as a first-choice intraoperative strategy on the long-term outcomes in patients with persistent atrial fibrillation undergoing mitral isthmus ablation
Source: Front Cardiovasc Med. 2023 Aug 15;10:1223064. doi: 10.3389/fcvm.2023.1223064 (PMC10464908; doi:10.3389/fcvm.2023.1223064)
Supplement: Supplementary file 1 [file Table1.xlsx]

## Sheet: MVEI raw data
LIST	name	ProvGrp	EmpGrp	Age	Female	History	CV	HB	EF	LA	LA40	LVDd	LVDs	BMI	OverWT	Obese	HTN	DM	CKD	stroke	bleeding	Rivaxaban	Dabigatran	Wafarin	Ethanol	LPViso	Fail2VOM	NoVOM	TinyVOM	AneuVOM	RedoCase	Combined	AT	MiAT	RfLine	MVendo	MVepi	VOMEI	BOX	CTI	AW	CFAE	SVC	RF2Term	Ibu2Term	VOM2Term	CV2Term	Carto	NavX
1	顾凤娥	1	0	66	1	120	4	2	59	43	1	45	31	26.9531	1	0	1	0	0	0	0	0	1	0	5	0	0	0	0	0	0	0	0	0	1	1	1	0	0	0	0	0	0	1	0	0	0	1	0
2	陈云香	1	0	73	1	36	4	1	69	30	0	47	29	19.563	0	0	1	0	0	0	0	0	1	0	5	0	0	0	0	0	1	0	0	0	1	1	1	1	0	1	0	0	1	1	0	0	0	1	0
3	柴建萍	1	0	59	1	6	3	1	65	38	0	44	28	24.2188	0	0	0	0	0	1	0	0	1	0	5	0	0	0	0	0	0	0	0	0	1	1	0	0	0	1	0	0	1	1	0	0	0	1	0
4	孙儒敏	0	1	62	0	36	0	0	66	49	1	51	33	27.7743	1	0	0	0	0	0	0	1	0	0	#NULL!	0	0	0	0	0	0	0	0	0	1	1	0	1	0	0	0	0	0	0	0	0	1	1	0
5	王纪杰	0	1	60	0	6	2	0	63	36	0	48	31	23.7024	0	0	0	1	0	0	0	1	0	0	#NULL!	0	0	0	0	0	0	0	0	0	1	1	0	1	0	0	0	0	0	0	0	0	1	1	0
6	龚利琴	1	0	70	1	8	4	2	61	45	1	46	31	27.3438	1	0	1	0	0	0	0	1	0	0	6	0	0	0	0	0	1	0	1	1	1	1	1	1	1	1	0	0	0	1	0	0	0	1	0
7	吴幼凤	1	0	72	1	84	4	3	72	44	1	44	36	27.6304	1	0	1	0	0	0	0	0	1	0	5	0	0	0	0	0	1	0	1	1	0	1	1	1	0	1	0	0	1	1	0	0	0	0	1
8	陈坚国	0	1	65	0	24	2	3	73	43	1	51	29	29.7265	1	0	1	0	0	0	1	1	0	0	5	0	0	0	0	0	0	0	0	0	1	1	0	1	0	0	0	0	0	0	0	0	1	0	1
9	张林平	1	0	51	0	24	2	0	65	50	1	54	35	28.5494	1	0	0	1	0	0	0	0	1	0	#NULL!	0	0	0	0	0	0	0	1	1	1	1	0	0	0	0	0	0	0	1	0	0	0	1	0
10	胡林森	0	1	59	0	0.3	0	1	71	35	0	49	29	22.1453	0	0	0	0	0	0	0	1	0	0	10	0	0	0	0	0	0	0	0	0	1	1	0	1	0	0	0	0	0	0	0	0	1	1	0
11	旷万田	0	1	59	0	0.3	0	1	71	42	1	49	29	28.0277	1	0	0	0	0	0	0	1	0	0	10	0	0	0	0	0	0	0	0	0	0	1	0	1	0	0	0	1	0	0	1	0	0	1	0
12	林慧飞	1	0	65	1	0.5	6	2	55	47	1	48	34	27.3438	1	0	1	1	0	0	0	1	0	0	10	0	0	0	0	0	0	0	1	1	1	1	0	1	0	0	0	0	0	1	0	0	0	0	1
13	吴庆聪	0	1	66	0	3	3	2	62	41	1	45	30	24.6094	0	0	1	1	0	0	0	1	0	0	10	0	0	0	0	0	0	0	0	0	1	1	0	1	0	0	0	0	0	1	0	0	0	1	0
14	戚进	0	1	62	1	3	4	2	60	47	1	39	27	24.6094	0	0	1	1	0	0	1	1	0	0	10	0	0	0	0	0	0	0	0	0	1	1	0	1	0	0	0	1	0	0	0	0	1	1	0
15	马建方	0	1	48	0	60	0	0	59	43	1	48	33	24.6094	0	0	0	0	0	0	0	1	0	0	6	0	0	0	0	0	0	0	0	0	1	1	0	1	0	0	0	0	0	0	0	0	1	1	0
16	康华信	1	0	48	0	60	0	0	63	43	1	50	33	24.6094	0	0	0	0	0	0	0	1	0	0	10	0	0	0	0	0	0	0	1	1	1	1	0	1	0	0	0	0	0	1	0	0	0	1	0
17	陈惠如	0	1	73	0	60	4	2	58	50	1	52	36	29.321	1	0	1	1	0	0	0	1	0	0	6	0	0	0	0	0	0	0	0	0	1	1	0	1	0	1	0	0	0	0	0	1	0	1	0
18	周绍彬	0	1	47	0	84	1	0	59	40	1	46	32	21.1073	0	0	0	0	0	0	0	1	0	0	6	0	0	0	0	0	0	0	0	0	0	1	0	1	0	1	0	0	1	0	0	0	1	1	0
19	宋莹潜	0	1	70	0	12	2	2	73	47	1	43	25	22.1453	0	0	1	0	0	0	0	1	0	0	13	0	0	0	0	0	0	0	0	0	1	1	0	1	0	1	0	0	0	0	0	0	1	1	0
20	虞世和	0	1	63	0	72	2	1	58	44	1	52	36	24.2123	0	0	1	0	0	0	0	0	1	0	10	0	0	0	0	0	0	0	0	0	1	1	0	1	0	0	0	0	0	0	0	0	1	1	0
21	赵华珍	0	1	57	0	1	0	0	55	34	0	45	32	22.0386	0	0	0	0	0	0	0	1	0	0	15	0	0	0	0	0	0	0	0	0	1	1	0	1	0	1	0	0	0	1	0	0	0	1	0
22	竺淑瑛	1	0	55	1	48	4	1	72	42	1	39	23	20.984	0	0	1	0	0	0	0	1	0	0	9	0	0	0	0	0	0	0	1	1	1	1	0	1	0	0	0	0	0	1	0	0	0	1	0
23	方香女	1	0	64	1	7	2	0	57	40	1	47	33	23.0469	0	0	0	0	0	0	0	1	0	0	9	0	0	0	0	0	0	0	1	1	1	1	0	0	0	0	0	0	0	1	0	0	0	1	0
24	史杏维	0	1	67	1	180	3	1	66	44	1	48	31	21.83	0	0	0	0	0	0	0	1	0	0	10	0	0	0	0	0	0	0	0	0	1	1	0	1	0	0	0	0	0	0	0	0	1	1	0
25	周永全	0	1	60	0	12	1	1	72	52	1	58	34	27.7323	1	0	1	0	0	0	0	0	1	0	9	0	0	0	0	0	0	1	0	0	1	1	0	1	0	0	0	0	0	0	0	0	1	1	0
26	林志娣	0	1	71	1	2	3	2	72	49	1	58	34	22.231	0	0	1	0	0	0	0	1	0	0	10	0	0	0	0	0	0	0	0	0	1	1	0	1	1	0	0	0	0	0	0	0	1	1	0
27	桑阿林	0	1	72	1	72	4	2	71	50	1	50	30	28.3987	1	0	1	0	0	0	0	1	0	0	14	0	0	0	0	0	0	0	0	0	1	1	0	1	1	0	1	0	0	0	0	1	0	1	0
28	林小英	0	1	75	1	6	4	2	71	45	1	42	31	22.3133	0	0	1	0	0	0	0	0	1	0	13	0	0	0	0	0	0	0	0	0	1	1	0	1	1	1	0	0	0	0	1	0	0	1	0
29	吴树兴	0	1	72	0	6	2	2	65	42	1	43	28	31.25	0	1	1	0	0	0	0	1	0	0	8	0	0	0	0	0	0	0	0	0	1	1	0	1	0	1	0	0	0	0	1	0	0	1	0
30	童土仙	0	1	64	1	2	4	2	30	42	1	53	45	24.7475	0	0	1	0	0	0	1	0	1	0	12	0	0	0	0	0	0	0	0	0	1	1	0	1	0	0	0	0	0	0	0	0	1	1	0
31	陆永明	0	1	74	0	2	3	2	56	49	1	45	32	24.3824	0	0	0	0	0	0	1	1	0	0	8	0	0	0	0	0	0	0	0	0	1	1	0	1	1	0	0	0	0	0	0	0	1	1	0
32	马良峰	0	1	69	0	36	2	4	55	45	1	50	37	24.8016	0	0	1	0	0	0	0	1	0	0	15	0	0	0	0	0	0	1	0	0	1	1	0	1	0	0	0	0	0	0	0	0	1	1	0
33	石建平	0	1	61	0	36	1	1	53	44	1	50	36	27.3356	1	0	1	0	0	0	0	1	0	0	1	0	0	0	0	0	0	0	0	0	1	1	1	1	1	1	0	0	0	1	0	0	0	1	0
34	方平夫	0	1	63	0	4	1	1	66	45	1	49	31	24.5675	0	0	1	0	0	0	0	1	0	0	1	0	0	0	0	0	0	0	0	0	1	1	0	1	0	0	0	0	0	0	0	0	1	1	0
35	蒋家郎	0	1	73	0	72	2	4	63	49	1	53	35	31.1419	0	1	1	0	0	0	0	1	0	0	1	0	0	0	0	0	0	0	0	0	1	1	0	1	0	0	0	0	0	0	0	0	1	1	0
36	李心胜	0	1	62	0	3	1	1	66	41	1	52	33	26.3656	1	0	1	0	0	0	0	0	1	0	12	0	0	0	0	0	0	0	0	0	1	1	0	1	0	0	0	0	0	0	0	0	1	0	1
37	李红霞	0	1	49	1	3	1	0	56	35	0	42	30	19.8347	0	0	0	0	0	0	0	0	1	0	12	0	0	0	0	0	0	0	0	0	0	1	0	1	0	0	0	0	0	0	0	0	1	0	1
38	倪培定	0	1	57	0	84	1	1	47	43	1	53	40	27.3356	1	0	0	0	#NULL!	0	#NULL!	0	1	0	10	0	0	0	0	0	0	0	0	0	1	1	0	1	0	0	0	0	0	0	0	0	1	1	0
39	王志雅	0	1	73	1	6	4	2	72	45	1	47	28	22.7694	0	0	1	0	0	0	0	0	1	0	12	0	0	0	0	0	0	0	0	0	1	1	0	1	0	0	0	0	0	0	0	0	1	1	0
40	臧雪平	0	1	60	0	6	5	3	60	51	1	50	33	25.9516	1	0	1	0	0	1	0	0	1	0	10	0	0	0	0	0	0	0	0	0	1	1	0	1	0	0	0	0	0	0	0	0	1	1	0
41	朱素英	0	1	69	1	120	3	2	66	47	1	55	34	31.25	0	1	1	0	0	0	0	1	0	0	12	0	0	0	0	0	0	0	0	0	1	1	0	1	0	0	0	0	0	0	0	0	1	1	0
42	黄海俭	1	0	55	0	120	2	1	63	52	1	53	35	27.1809	1	0	1	0	0	0	0	0	1	0	15	0	0	0	0	0	0	0	0	0	1	1	0	1	0	0	0	1	0	0	0	0	1	1	0
43	庄明达	0	1	60	0	120	2	0	52	40	1	54	40	28.0763	1	0	0	1	0	0	0	0	1	0	8	0	0	0	0	0	0	0	0	0	1	1	0	1	0	0	0	1	0	0	0	0	1	1	0
44	杜玉英	0	1	70	1	36	3	2	57	47	1	49	34	25.3906	1	0	1	0	0	0	0	1	0	0	12	0	0	0	0	0	0	1	0	0	1	1	0	1	0	0	1	0	0	0	0	0	1	1	0
45	张光明	0	1	70	0	36	2	1	63	42	1	47	31	25.3515	1	0	0	0	0	0	0	1	0	0	10	0	0	0	0	0	0	0	0	0	1	1	0	1	0	1	0	0	0	1	0	0	0	1	0
46	张灵取	0	1	72	0	12	1	1	68	49	1	44	28	26.6299	1	0	0	0	0	0	0	1	0	0	12	0	0	0	0	0	0	1	0	0	1	1	0	1	0	0	0	0	0	0	0	0	1	1	0
47	吴玲珑	0	1	71	0	24	4	3	62	49	1	47	29	23.6713	0	0	1	0	0	1	0	1	0	0	8	0	0	0	0	0	0	1	0	0	1	1	0	1	0	0	0	0	0	0	0	0	1	1	0
48	尹新年	0	1	60	0	1	2	2	72	41	1	45	27	23.3234	0	0	1	0	0	0	0	1	0	0	12	0	0	0	0	0	0	0	0	0	1	1	1	1	1	1	0	0	0	1	0	0	0	1	0
49	曹层飞	0	1	52	1	0.3	3	1	64	33	0	53	34	26.5625	1	0	1	0	0	0	0	0	1	0	8.5	1	1	1	0	0	0	0	0	0	1	1	0	1	#NULL!	#NULL!	0	0	0	0	0	0	1	1	0
50	褚孔启	0	1	77	0	12	4	2	71	44	1	44	26	26.2976	1	0	1	0	0	0	0	1	0	0	14	0	0	0	0	0	0	0	0	0	1	1	0	1	#NULL!	1	0	0	0	0	0	0	1	1	0
51	徐兴友	1	0	69	0	60	2	1	74	40	1	47	27	24.7409	0	0	0	0	0	0	0	1	0	0	10	0	0	0	0	0	0	1	1	1	1	1	0	1	#NULL!	#NULL!	0	0	0	1	0	0	0	0	1
52	王小火	0	1	62	0	24	3	1	65	43	1	52	34	25.7959	1	0	0	0	0	1	0	1	0	0	9	0	0	0	0	0	0	1	1	0	0	1	0	1	0	0	0	0	1	1	0	0	0	1	0
53	陈凤妹	0	1	77	1	1	6	3	57	49	1	48	34	25.8065	1	0	1	0	0	1	0	1	0	0	9	0	0	0	0	0	0	1	0	0	0	1	0	1	0	0	0	0	0	0	0	0	1	1	0
54	张建军	0	1	52	0	1	2	0	33	53	1	57	48	22.0386	0	0	0	0	0	0	0	1	0	0	11	0	0	0	0	0	0	0	1	0	0	1	0	1	0	1	0	0	0	1	0	0	0	1	0
55	鲍国胜	0	1	75	0	14	3	2	63	45	1	51	33	29.7458	1	0	1	0	0	0	0	1	0	0	10	0	0	0	0	0	0	0	0	0	1	1	0	1	0	0	0	0	0	0	0	0	1	1	0
56	王永苗	0	1	54	0	1	0	0	68	45	1	45	28	20.7612	0	0	0	0	0	0	0	1	0	0	9	1	1	1	0	0	0	0	0	0	0	1	0	1	1	0	1	1	0	0	0	0	1	1	0
57	叶林光	0	1	44	0	2	5	1	66	34	0	50	32	24.4898	0	0	0	1	0	1	0	1	0	0	9	0	0	0	0	0	0	0	0	0	1	1	0	1	0	0	0	0	0	0	0	0	1	1	0
58	宓志能	0	1	56	0	2	1	0	39	36	0	47	38	24.4898	0	0	0	0	0	0	0	1	0	0	7	0	0	0	0	0	0	0	0	0	1	1	0	1	0	0	0	0	0	0	0	0	1	1	0
59	朱信华	0	1	58	0	12	4	2	61	47	1	51	34	26.1719	1	0	1	0	0	1	0	1	0	0	10	0	0	0	0	0	0	1	0	0	1	1	0	1	0	0	0	0	0	0	0	0	1	1	0
60	张国平	0	1	74	0	12	4	2	57	44	1	52	36	23.6652	0	0	0	0	0	1	0	1	0	0	11	0	0	0	0	0	0	1	0	0	1	1	0	1	0	0	0	0	0	0	0	0	1	1	0
61	叶美娟	0	1	64	1	12	5	4	57	44	1	44	31	25.3906	1	0	1	0	0	1	1	0	1	0	15	0	0	0	0	0	0	0	0	0	1	1	0	1	0	0	0	0	0	0	0	0	1	1	0
62	陈高裕	0	1	76	0	36	4	3	67	39	0	50	31	24.4898	0	0	1	0	0	0	0	0	1	0	3	0	0	0	0	0	0	0	0	0	0	1	0	1	0	1	1	0	1	0	0	0	1	1	0
63	王苏娥	0	1	71	1	60	2	1	65	43	1	48	31	32.8889	0	1	0	0	0	0	0	1	0	0	5	0	0	0	0	0	0	0	0	0	0	1	0	1	0	1	0	0	0	0	0	0	1	0	1
64	胡玲宝	0	1	79	1	120	5	2	59	41	1	44	30	25.6312	1	0	1	0	0	0	0	1	0	0	9	0	0	0	0	0	0	1	0	0	1	1	0	1	0	0	0	0	0	0	0	0	1	1	0
65	童加祥	0	1	72	0	24	4	4	71	47	1	53	32	30.303	0	1	1	0	0	1	0	1	0	0	13	0	0	0	0	0	0	1	0	0	1	1	0	1	0	0	0	0	0	0	0	0	1	1	0
66	包再君	0	1	62	1	120	3	1	59	47	1	53	35	23.7332	0	0	1	0	0	0	0	1	0	0	9	0	0	0	0	0	0	1	0	0	1	1	0	1	0	0	0	0	0	0	0	0	1	1	0
67	贺阿金	0	1	63	0	120	1	0	61	43	1	47	31	20.202	0	0	0	0	0	0	0	0	1	0	8	0	0	0	0	0	0	0	0	0	1	1	1	1	0	0	0	0	0	0	0	0	1	1	0
68	张菊娣	0	1	73	1	120	2	1	63	49	1	43	28	25.8065	1	0	0	0	0	0	0	1	0	0	7	0	0	0	0	0	0	0	0	0	1	1	0	1	0	0	0	0	0	0	0	0	1	1	0
69	顾杏芳	0	1	76	1	72	5	1	71	43	1	47	28	24	0	0	0	1	0	0	0	1	0	0	4	0	0	0	0	0	0	0	0	0	1	1	0	1	1	0	0	0	0	0	0	0	1	1	0
70	朱国堂	0	1	71	0	0.5	3	2	62	43	1	47	31	25.7812	1	0	1	0	0	0	0	1	0	0	7	0	0	0	0	0	0	0	0	0	1	1	0	1	0	0	0	0	0	0	0	0	1	1	0
71	任宝娣	1	0	68	1	48	5	2	59	46	1	48	33	30.1194	0	1	1	0	0	0	0	1	0	0	10	0	0	0	0	0	0	0	1	0	1	1	1	1	0	1	0	0	0	1	0	0	0	1	0
72	徐世达	0	1	74	0	24	3	1	52	43	1	55	40	20.8117	0	0	0	0	0	0	0	1	0	0	12	0	#NULL!	0	#NULL!	0	0	0	0	0	0	1	0	1	0	0	0	0	0	0	0	0	1	1	0
73	李玲	1	0	58	1	48	5	3	61	43	1	48	32	25.7812	1	0	1	0	0	1	0	0	1	0	12	0	0	0	0	0	0	0	0	0	1	1	0	1	0	0	0	0	0	0	0	0	1	0	1
74	虞江姣	0	1	74	0	8	5	3	65	38	0	49	32	17.9592	0	0	1	0	0	1	0	0	1	0	7	0	0	0	0	0	0	0	0	0	1	1	0	1	0	0	0	0	0	0	0	0	1	0	1
75	刘应萍	0	1	65	1	3	3	1	59	49	1	49	34	25.3906	1	0	0	0	0	0	0	1	0	0	12	0	0	0	0	0	0	0	0	0	1	1	0	1	0	0	0	0	0	0	0	0	1	0	1
76	郑茂良	0	1	68	0	120	2	2	61	44	1	46	31	27.3356	1	0	1	0	0	0	0	1	0	0	13	0	0	0	0	0	0	0	0	0	1	1	0	1	0	0	0	0	0	0	0	0	1	1	0
77	向春丽	0	1	63	1	6	2	1	63	45	1	46	30	26.5625	1	0	1	0	0	0	0	1	0	0	10	0	0	0	0	0	0	0	0	0	1	1	0	1	0	0	0	0	0	0	0	0	1	1	0
78	徐海钧	0	1	67	0	12	2	1	69	48	1	55	33	27.7551	1	0	0	0	0	0	0	1	0	0	12	0	0	0	0	0	0	0	0	0	0	1	1	1	0	1	0	0	0	0	0	1	0	1	0
79	周方娟	1	0	75	0	24	4	2	70	48	1	48	21	24	0	0	1	0	0	0	0	1	0	0	12	0	0	0	0	0	0	0	0	0	1	1	0	1	0	0	0	0	0	1	0	0	0	0	1
80	杜永世	0	1	77	0	180	5	2	59	48	1	49	33	23.255	0	0	1	1	0	0	0	1	0	0	7	0	0	0	0	0	0	0	0	0	1	1	0	1	0	0	0	0	0	0	0	0	1	1	0
81	徐嘉骏	1	0	33	0	6	0	0	41	43	1	54	34	33.2515	0	1	0	0	0	0	0	0	0	1	15	0	0	0	0	0	0	0	0	0	1	1	0	0	0	1	0	0	0	1	0	0	0	1	0
82	庄光松	0	1	75	0	1	3	2	59	42	1	40	28	20.9366	0	0	1	0	0	0	0	1	0	0	9	0	0	0	0	0	0	0	0	0	1	1	0	1	1	0	0	0	0	0	0	0	1	1	0
83	江美	1	0	59	1	2	3	1	58	43	1	52	36	22.6562	0	0	0	0	0	1	0	1	0	0	14	0	0	0	0	0	0	0	0	0	1	1	1	1	0	0	0	0	1	1	0	0	0	1	0
84	金国强	0	1	56	0	1	0	0	60	45	1	49	33	24.4473	0	0	0	0	0	0	0	1	0	0	11	0	0	0	0	0	0	0	0	0	1	1	0	1	1	0	0	0	0	0	0	0	1	1	0
85	戴振浩	1	0	60	0	72	2	1	62	40	1	52	35	25.6489	1	0	1	1	0	0	0	0	1	0	1	0	0	0	0	0	0	0	1	1	0	1	0	0	1	0	0	0	0	1	0	0	0	1	0
86	严兆正	0	1	62	0	7	2	1	64	51	1	44	28	23.8751	0	0	1	0	0	0	0	1	0	0	8	0	0	0	0	0	0	0	0	0	0	1	0	1	0	0	0	0	0	0	1	0	0	1	0
87	徐建华	0	1	64	0	0.5	0	0	49	42	1	43	32	28.3203	1	0	0	0	0	0	0	1	0	0	8	0	0	0	0	0	0	0	0	0	1	1	0	1	1	0	0	0	0	0	0	0	1	1	0
88	王定兰	0	1	64	1	120	2	0	52	45	1	51	37	22.4059	0	0	0	0	0	0	0	1	0	0	6	0	0	0	0	0	0	0	0	0	1	1	0	1	0	1	0	0	0	0	0	0	1	1	0
89	应嘉龙	1	0	64	1	120	1	0	60	43	1	45	31	27.0169	1	0	0	0	0	0	0	1	0	0	5	0	0	0	0	0	0	0	1	1	1	1	0	0	0	0	0	0	0	1	0	0	0	1	0
90	查香女	0	1	61	1	84	2	1	59	46	1	47	32	19.6506	0	0	1	0	0	0	0	1	0	0	3	0	0	0	0	0	0	0	0	0	0	1	0	1	0	1	0	1	1	0	0	0	1	1	0
91	陈先凤	0	1	73	1	560	2	1	66	48	1	44	28	21.3333	0	0	1	0	0	0	0	1	0	0	14	0	0	0	0	0	0	0	0	0	1	1	1	1	1	0	0	0	1	0	0	0	1	1	0
92	阮荷花	1	0	72	1	36	3	2	52	42	1	47	35	21.3333	0	0	0	0	0	0	0	1	0	0	7	0	#NULL!	0	#NULL!	0	0	0	0	0	0	1	0	1	0	0	0	0	0	1	0	0	0	1	0
93	张玲娣	0	1	66	1	120	3	2	67	40	1	45	28	26.1719	1	0	1	0	0	0	0	1	0	0	12	0	0	0	0	0	0	0	1	0	1	1	0	1	0	0	0	1	0	0	0	0	1	1	0
94	袁爱香	0	1	68	1	12	3	1	66	41	1	50	32	24.6094	0	0	0	0	0	0	0	1	0	0	11	0	0	0	0	0	0	0	0	0	1	1	0	1	0	0	0	0	0	0	0	0	1	1	0
95	尤华娥	1	0	73	1	36	3	1	65	41	1	44	28	22.2222	0	0	0	0	0	0	0	1	0	0	8	0	0	0	0	0	0	0	0	0	1	1	1	0	0	0	0	0	1	1	0	0	0	1	0
96	周苗根	0	1	73	0	84	4	3	27	53	1	53	46	22.2137	0	0	1	1	1	0	0	1	0	0	9	0	0	0	0	0	0	0	0	0	0	1	0	1	0	0	0	0	0	0	0	0	1	1	0
97	张丰康	0	1	68	0	24	4	3	76	49	1	49	27	24.2215	0	0	0	0	0	1	0	1	0	0	10	0	0	0	0	0	0	0	0	0	1	1	0	1	1	0	0	0	0	0	0	0	1	1	0
98	冯贤源	0	1	78	0	8	4	3	68	45	1	45	28	21.2245	0	0	1	0	0	0	0	1	0	0	9	0	0	0	0	0	0	0	0	0	0	1	0	1	0	0	0	1	0	0	0	0	1	1	0
99	蒋洪明	0	1	54	0	1	0	0	52	45	1	54	39	25.4694	1	0	0	0	0	0	0	1	0	0	2	0	0	0	0	0	0	0	0	0	1	1	0	1	1	0	0	0	0	0	0	0	1	1	0
100	朱晓东	1	0	67	0	0.5	3	1	67	44	1	48	30	24.4898	0	0	0	1	0	0	0	1	0	0	10	0	0	0	0	0	0	0	1	1	1	1	0	0	1	0	0	0	0	1	0	0	0	1	0
101	王明德	0	1	67	0	36	2	2	72	40	1	52	31	23.7253	0	0	1	0	0	0	0	1	0	0	9	0	0	0	0	0	0	0	1	0	0	1	1	1	0	1	0	0	0	1	0	0	0	1	0
102	缪惠芳	1	0	67	0	36	2	2	61	44	1	50	33	22.7244	0	0	1	0	0	0	0	1	0	0	9	0	0	0	0	0	0	0	0	0	0	1	0	1	0	0	0	0	0	0	0	0	1	1	0
103	郭富岳	0	1	73	0	24	2	1	67	37	0	47	29	27.3356	1	0	0	0	0	0	0	1	0	0	10	0	0	0	0	0	0	0	1	0	1	1	0	1	0	1	0	0	1	0	0	0	1	1	0
104	贺文仙	0	1	60	1	48	5	2	54	40	1	54	38	28.125	1	0	1	0	0	1	0	1	0	0	8	0	0	0	0	0	0	0	0	0	1	1	0	1	0	0	0	0	0	0	0	0	1	1	0
105	蒋高文	0	1	58	0	0.5	1	0	68	47	1	48	30	26.7755	1	0	0	0	0	0	0	1	0	0	12	0	0	0	0	0	0	0	0	0	1	1	0	1	0	0	0	0	0	0	0	0	1	0	1
106	江明样	1	0	64	0	24	2	1	59	39	0	48	32	28.3419	1	0	1	0	0	0	0	1	0	0	10	0	0	0	0	0	0	0	0	0	1	1	0	0	1	0	0	0	#NULL!	1	0	0	0	1	0
107	祝丰收	1	0	58	0	84	1	0	64	34	0	42	27	24.2215	0	0	0	0	0	0	0	1	0	0	8	0	0	0	0	0	0	0	1	0	1	1	1	0	0	0	0	0	1	1	0	0	0	1	0
108	汪凤依	1	0	68	1	0.5	2	1	62	57	1	62	33	29.4076	1	0	0	0	0	0	0	1	0	0	9	0	0	0	0	0	0	0	1	1	1	1	0	1	0	0	0	0	0	1	0	0	0	1	0
109	袁卫平	0	1	52	0	156	1	0	65	49	1	38	25	23.833	0	0	0	0	0	0	0	0	0	1	8	0	0	0	0	0	0	0	0	0	0	1	0	1	0	0	0	0	1	0	0	0	1	1	0
110	邬中兴	1	0	71	0	24	2	2	65	45	1	45	29	30.4832	0	1	1	0	0	0	0	1	0	0	15	0	0	0	0	0	0	0	1	1	1	1	0	0	1	0	0	0	0	1	0	0	0	0	1
111	高嘉利	1	0	29	0	60	0	0	68	27	0	46	28	19.1571	0	0	0	0	0	0	0	1	0	0	9	0	0	0	0	0	0	0	1	1	1	1	0	0	0	0	0	1	0	1	0	0	0	1	0
112	乐明花	1	0	70	1	120	4	2	57	44	1	48	33	23.4375	0	0	1	0	0	0	0	1	0	0	10	0	0	0	0	0	0	0	1	1	1	1	0	1	0	0	0	0	0	1	0	0	0	1	0
113	龚世杰	1	0	54	0	12	1	1	63	43	1	52	34	31.25	0	1	0	0	0	0	0	1	0	0	5	0	0	0	0	0	0	0	0	0	1	1	0	0	0	0	0	0	0	1	0	0	0	1	0
114	庄明达	1	0	61	0	0.1	4	1	66	42	1	51	33	29.321	1	0	0	1	0	0	0	1	0	0	5	0	0	0	0	0	0	0	1	0	1	1	0	0	0	0	0	1	0	1	0	0	0	1	0
115	吴岳祥	0	1	62	0	36	3	2	65	53	1	50	32	22.8571	0	0	1	1	0	0	0	1	0	0	10	0	0	0	0	0	0	0	0	0	0	1	1	1	0	1	0	0	0	0	1	0	0	1	0
116	虞红光	0	1	52	0	156	1	0	62	44	1	46	31	26.7755	1	0	0	0	0	0	0	1	0	0	8	0	0	0	0	0	0	0	1	1	1	1	1	1	1	0	0	1	0	1	0	0	0	1	0
117	陈亦明	0	1	59	0	48	2	1	65	48	1	50	33	22.7244	0	0	1	1	#NULL!	0	#NULL!	1	0	0	10	0	0	0	0	0	0	0	0	0	1	1	0	1	0	0	0	0	1	0	0	0	1	0	1
118	吕小选	1	0	64	0	12	0	0	69	44	1	51	31	25.6896	1	0	0	0	0	0	0	1	0	0	11	0	0	0	0	0	0	0	0	0	1	1	0	0	1	0	0	0	0	1	0	0	0	1	0
119	沈祥芬	1	0	65	0	48	1	0	61	45	1	48	32	24.974	0	0	0	0	0	0	0	1	0	0	10	0	0	0	0	0	0	0	0	0	1	1	0	1	0	1	0	0	0	1	0	0	0	0	1
120	黄小冬	1	0	62	0	120	3	3	67	44	1	51	32	22.0932	0	0	1	1	1	0	0	1	0	0	8	0	0	0	0	0	0	0	1	1	1	1	0	1	0	0	0	0	0	0	0	0	1	1	0
121	吴锡久	1	0	41	0	12	1	2	61	46	1	48	32	36.3322	0	1	1	0	1	0	0	1	0	0	2	0	0	0	0	0	0	0	1	1	0	1	0	1	0	0	0	0	0	1	0	0	0	1	0
122	吴菊芬	0	1	61	1	120	3	1	66	41	1	45	28	21.9671	0	0	0	1	0	0	0	1	0	0	13	0	0	0	0	0	0	0	0	0	1	1	0	1	1	0	0	0	0	#NULL!	1	0	0	1	0
123	姚和平	0	1	78	1	6	4	0	53	50	1	53	38	23.5304	0	0	0	0	0	0	0	0	0	1	11	0	0	0	0	0	0	0	0	0	1	1	0	1	1	0	0	0	0	0	0	0	1	1	0
124	王锋国	1	0	61	0	36	2	1	60	44	1	52	36	25.6896	1	0	1	0	0	0	0	1	0	0	8	0	0	0	0	0	0	0	0	0	1	1	0	1	0	1	0	0	0	0	0	0	1	1	0
125	卓爱国	1	0	79	0	72	5	1	61	40	1	52	35	22.4813	0	0	0	0	0	1	0	1	0	0	5	0	0	0	0	0	0	0	1	1	0	1	1	0	0	0	0	0	1	1	0	0	0	0	1
126	张夫华	0	1	68	0	48	2	1	67	45	1	48	30	21.3039	0	0	0	0	0	0	0	1	0	0	11	0	0	0	0	0	0	0	0	0	1	1	0	1	0	0	0	0	1	0	0	0	1	0	1
127	高春香	0	1	69	1	6	4	3	60	40	1	47	32	22.8928	0	0	1	0	0	0	0	1	0	0	11	0	0	0	0	0	0	0	0	0	0	1	0	1	0	0	0	1	1	0	0	0	1	1	0
128	叶云法	0	1	66	0	60	1	1	59	48	1	49	34	27.3356	1	0	0	0	0	0	0	1	0	0	11	0	0	0	0	0	0	0	0	0	1	1	0	1	0	0	0	0	1	0	0	0	1	1	0
129	陈冰生	0	1	47	0	0.1	1	1	63	48	1	44	29	24.2215	0	0	0	0	1	0	0	1	0	0	9	0	0	0	0	0	0	0	1	1	1	1	1	1	0	0	0	0	0	1	0	0	0	1	0
130	吕志良	0	1	43	0	48	0	1	61	34	0	38	26	21.2245	0	0	0	0	1	0	0	1	0	0	8	0	0	0	0	0	0	0	0	0	1	1	0	1	0	0	0	0	0	0	0	0	1	0	1
131	吴秀环	0	1	73	1	0.1	2	1	69	42	1	43	27	#NULL!	0	0	0	0	1	0	0	1	0	0	9	0	0	0	0	0	0	0	0	0	1	1	0	1	1	0	0	0	0	0	0	0	1	1	0
132	宋香美	1	0	79	1	96	5	1	63	43	1	38	25	21.8211	0	0	1	0	0	0	0	1	0	0	#NULL!	0	0	0	0	0	0	0	1	1	0	1	1	1	0	0	0	0	0	1	0	0	0	1	0
133	王文仙	0	1	66	1	2	4	2	63	44	1	47	31	31.2394	0	1	0	1	1	0	0	1	0	0	10	0	0	0	0	0	0	0	0	0	0	1	0	1	0	0	0	0	0	1	0	0	0	1	0
[truncated: 13 more columns]
